# Supplementary material for: A Miniature Multi-Functional Photoacoustic Probe
Source: Micromachines (Basel). 2023 Jun 19;14(6):1269. doi: 10.3390/mi14061269 (PMC10304571; doi:10.3390/mi14061269)
Supplement: Supplementary file 1 [file micromachines-14-01269-s001.zip]

Archive with 1 entries (1 files):
- micromachines-2413066-supplementary.pdf
